# Supplementary material for: Novel 3D-Printed Cell Culture Inserts for Air–Liquid Interface Cell Culture
Source: Life (Basel). 2022 Aug 10;12(8):1216. doi: 10.3390/life12081216 (PMC9410432; doi:10.3390/life12081216)
Supplement: Supplementary file 1 [file life-12-01216-s001.zip]

Archive with 13 entries (9 files):
- life-1809192-supplementary/
- life-1809192-supplementary/Suppl Material/
- life-1809192-supplementary/Suppl Material/.DS_Store
- life-1809192-supplementary/Suppl Material/S1 Insert_upper_part.STL
- life-1809192-supplementary/Suppl Material/S2 Insert_bottom_part.STL
- life-1809192-supplementary/Suppl Material/Video S1 Video insert in well plate.avi
- life-1809192-supplementary/__MACOSX/
- life-1809192-supplementary/__MACOSX/._Suppl Material
- life-1809192-supplementary/__MACOSX/Suppl Material/
- life-1809192-supplementary/__MACOSX/Suppl Material/._.DS_Store
- life-1809192-supplementary/__MACOSX/Suppl Material/._Insert_bottom_part.STL
- life-1809192-supplementary/__MACOSX/Suppl Material/._Insert_upper_part.STL
- life-1809192-supplementary/__MACOSX/Suppl Material/._Video insert in well plate.avi
